# Supplementary material for: Structure of Bacterial Community with Resistance to Antibiotics in Aquatic Environments. A Systematic Review
Source: Int J Environ Res Public Health. 2021 Feb 27;18(5):2348. doi: 10.3390/ijerph18052348 (PMC7957730; doi:10.3390/ijerph18052348)
Supplement: Supplementary file 1 [file ijerph-18-02348-s001.zip]

Archive with 1 entries (1 files):
- ijerph-1069258-supplementary.xlsx
