# Supplementary material for: Structure of Bacterial Community with Resistance to Antibiotics in Aquatic Environments. A Systematic Review
Source: Int J Environ Res Public Health. 2021 Feb 27;18(5):2348. doi: 10.3390/ijerph18052348 (PMC7957730; doi:10.3390/ijerph18052348)
Supplement: Supplementary file 1 [file ijerph-18-02348-s001.zip › ijerph-1069258-supplementary.xlsx]

## Sheet: Table S1 Raw Data 
authors	Place	Pyrosequencing	Illumina	other	Amplification	Type of water
(Khan et al., 2019)	Örebro, Sweden (Svartån River)				qPCR	Hospital effluent wastewater, incoming wastewater to WWTP, effluent wastewater treated at WWTP, ambient water from the Svartån river upstream from the city of Örebro, water from the Svartån river downstream from the WWTP and water from Lake Hjälmaren.
(Chu et al., 2018)	Wisconsin, USA (Lake Michigan)		HiSeq 2500			Effluents from two WWTPs (Manitowoc and Sheboygan) prior to discharge into Lake Michigan, Lake Michigan sediments
(Delgado-Gardea et al., 2016)	Bassaseachic Falls National Park, Municipality of Ocampo in the state of Chihuahua, Mexico			AutoSCAN-4 system. (Microbial identification and_x000D_ susceptibility to antimicrobials)		Rivers and Waterfalls near the main rural settlements
(Oliveira et al., 2020).	Lisbon, Portugal		MiSeq (Illumina, San Diego, USA)			WWTP
(Marti et al., 2013)	Ter River- Cataluña, España	tag-pyrosequencing			qPCR	upstream and downstream of the Ripoll WWTP discharge
(Quintela-Baluja et al., 2019)	A city in the northeast of Spain			Sequencing using Ion Torrent Personal Genome Machine (PGM ™) System (Life Technology) at Newcastle University.	qPCR	samples of wastewater effluent from two main hospitals, community sewerage, municipal WWTP, water column and sediment 100m upstream) and downstream of the WWTP discharge point.
(Alexander et al., 2015).	Germany (4 cities, 3 rivers, and WWTP)				qPCR	clinical wastewater, inlets and effluents from the WWTP, as well as water samples from receiving bodies (rivers), groundwater and rainfall overflow basins
Han & Yoo, 2020)	Seoul, South Korea		Illumina HiSeq 2000		TruSeq DNA PCR-Free Kit (Invitrogen, Inc., Madison, WI, USA)	Jungnang Municipal WWTP
(Bartley et al., 2019)	Jiquiriçá River and Brejões River -Brazilian State of Bahia and Lower			Multilocus sequence typing (MLST)	rep-PCR	Along the river system of a Brazilian city and pretreatment wastewater from a water treatment facility in Northeast Ohio.
(Leite et al., 2019)	Lagoon of Tramandaí, in the northern coastal region of Rio Grande do Sul, South of Brazil				conventional PCR	Water samples from the Laguna de Tramandaí-Brasil, in different areas close to towns.
(Chavez Vivas et al., 2019)	Rivers in Cali, Colombia				conventional PCR	wastewater from the southeast of the city, WWTP, Cañaveralejo and Meléndez rivers
(Port et al., 2012)	Puget Sound-USA estuary	Shotgun metagenomics in combination with pyrosequencin				nearshore surface water at Shilshole Bay Marina in Seattle, WA and an effluent sample from the West Point Treatment Plant
(Z. Han et al., 2020)	Reservoirs and rivers of 31 cities, China		high throughput sequencing - Illumina MiSeq		qPCR	A total of 53 water samples (including 26 from reservoir water, 24 from river water, and three from groundwater samples) from 31 cities spanning 4000 km in China.
(Fang et al., 2019)	Jiangsu province, China		Illumina high-throughput sequencing		Conventional PCR	Water and sediments from three aquaculture ponds
(Pan et al., 2020)	Erhai Lake, Yunnan-Guizhou Plateau, China		High-throughput sequencing via shotgun sequencing on the Illumina HiSeq platform		Conventional PCR	Lake water and surface sediment
(Chen et al., 2016	Namco Lake and Qiangyong-Tibet Glacier Lake, India		High-Throughput Sequencing.		Conventional PCR	Lake water
(Eduardo-Correia et al., 2020)	Huelva estuary in Spain		sequenced by Macrogen Inc.		Conventional PCR amplification of 16S rDNA	Surface water and sediments
(Lambirth et al., 2018)	Watershed- North Carolina		Illumina HiSeq 2500 flow cell (Illumina, San Diego, CA, USA).		qPCR	WWTP and upstream of the plant
(Collins-Fairclough et al., 2018)	Duhaney River-Jamaica		Shotgun metagenomic sequencing			a passively developing leachate pond within the Riverton City landfill and a site on the Duhaney River adjacent to the landfill
(Coutinho et al., 2014)	River and sea from Parnaioca beach, Rio de Janeiro, Brazil			sequencing of their 16S rRNA gene	Conventional PCR	fresh water from the Parnaioca river, sea water from Parnaioca beach and brackish water from a nearby mangrove system. Also sea water from Barra da Tijuca beach, Guanabara Bay and Canal Cunha.
(Fresia et al., 2018)	Montevideo-Uruguay beach and wastewater		Illumina HiSeq2500		Conventional PCR
(Laffite et al., 2020)	Rivers of Kinshasa, Congo-Africa				qPCR	A canal that discharges liquid hospital waste into the urban river and samples upstream and downstream of the effluent and at the point of discharge of the effluent.
(Mi et al., 2019)	Manitoba, Canadá				qPCR	drinking water-
(Mittal et al., 2019)	Yamuna River- New Delhi		Illumina HiSeq sequencing			River water
(Marathe et al., 2017).	Mutha River- Pune, India		Illumina HiSeq2500		PCR	River water and sediment
(Girijan et al., 2020)	Kerala, India			sequencing was performed with an automated ABI 3100 genetic analyzer using the ABI BigDYE termination method (M / s Agrigenome Pvt Ltd, Kochi).	Conventional PCR	bodies of water adjacent to prominent hospitals located in three districts (Ernakulam, Kollam and Kannur) of Kerala, India and five aquaculture farms
(Li et al., 2010)	Xiao River of Hebei Province in China			Invitrogen Inc. (Shanghai, China) using a BigDye terminator cycle sequencing ready reaction kit (Applied Biosystems) on an ABI 3730 capillary sequencer (Applied Biosystems). The	PCR and RFLP	wastewater and receiving riverwater effluents from downstream and upstream sections.
(Huang et al., 2019)	Yangtze River Estuary -China				qPCR	River water and sediment
(B. Chen et al., 2015)	Pearl River, China				q-PCR	surface water, bottom water and sediment samples
(Guan et al., 2018)	Ba River in Xi’an, China			MiSeq Reagent Kit PE300 v3 (Illumina; United States	qPCR	River water and sediment
(J. Y. Wang et al., 2020)	River in Xiamen, China		Illumina Hiseq 2500		qPCR	effluent and effluent samples from the station, as well as river water samples in the 50 m upstream and 50 m downstream of the treated leachate discharge outlet.
(H. Chen et al., 2019)	Chaobai River in Beijing, China		Illumina (NEB, USA), and shotgun sequencing was			waters and WWTP
(Berglund et al., 2015).	River Stångån- Sweden				qPCR	River water and sediment
(Herrig et al., 2020)	Rio Lahn, Germany				qPCR	river water
(Subirats et al., 2017)	Ebro river, Spain		High-throughput multiplexed 16S rRNA gene sequencing with the Illumina MiSeq System (2 9 250 PE)		qPCR	water from two tributary streams (Montsant and Matarranya) of the Ebro river (NE of Spain)
(Gonçalves et al., 2019)	Rivers of Guanabara Bay-Brazil				PCR	river water samples
(Jara et al., 2020)	Waters of Antarctica			sequencing of 16S rRNA gene	conventional PCR
(Chavez Vivas et al., 2019)	rivers-Cali				conventional PCR	River waters
Chávez et al., 2020)	rivers-Cali				conventional PCR	River waters
(Posada-Perlaza, et al., 2019)	Bogota River		Illumina MiSeq			Sewage to the river
(Kristiansson et al., 2011)	Patancheru WWTP, Hyderabad, India		shotgun sequencing			waters of a WWTP
(Sekizuka et al., 2019)	WWTP Tokyo Bay, Japan			whole genome sequencing (WGS), using an Illumina NextSeq 500 platform		waters of a WWTP
(Zhang, Xie, Liu, Tian, & He, 2013)	WWTP in Shijiazhuang-China			The obtained sequences of ca. 1500 bp bacterial 16S rDNA were compiled and compared to available rDNA sequences in GenBank using the NCBI BLAST program.	qPCR	waters of a WWTP
(Yuan et al., 2019)	aquaculture farms in Shantou, China			sequenced by TsingKe Biological Technology Co. Ltd. (China)	qPCR	Sediments from aquaculture farms
(Ma et al., 2017)	(25 cities in seven countries)		Illumina MiSeq Sequencing for 16S rRNA Genes		PCR	drinking water
(Jang et al., 2018)	Aquaculture effluents South Jeolla and Jeju Island - South Korea		high-throughput sequencing		qPCR	Aquaculture effluent
(Obayiuwana et al., 2018).	Nigeria, Africa			sequenced (ABI 3730 capillary sequencer [Applied Biosystems])	PCR	Pharmaceutical wastewater
(Hendriksen et al., 2019)	74 cities in 60 countries			Whole-community sequencing	PCR	Domestic wastewater
(Cacace et al., 2019)	WWTP of ten European countries				qPCR	treated wastewater and receiving water bodies
(Buelow et al., 2018).	Utrecht in the Netherlands		Illumina MiSeq		qPCR	Wastewater from a hospital and 2 WWTP
(Lira et al., 2020)	WWTP north of Portugal		Illumina MiSeq		qPCR	waters of a WWTP
(Aristizábal-Hoyos et al., 2019)	WWTP Antioquia, Colombia			multilocus typing sequence (MLST).	Multiplex PCR, sequencing, pulsed field gel electrophoresis (PFGE)	waters of a WWTP
(Rodríguez et al., 2020)	WWTP Antioquia, Colombia			multilocus typing sequence (MLST).	Multiplex PCR, sequencing, pulsed field gel electrophoresis (PFGE)	waters of a WWTP

## Sheet: Table S2 Data Natural waters
Environmental source	Biological source	ARG	Molecular methods	Reference
NATURAL WATERS
Yamuna River	Genus: Acinetobacter Aeromonas	rpoB, rpoC, gyrA, adeJ, MacA, MacB, MtrC, MtrD, MtrE	Whole Genome Sequencing (WGS)	(Mittal et al., 2019)
Nueva Delhi
Mutha River Pune, India	Genus: Acinetobacter	BlaGES, blaIMP, blaKPC, blaNDM, blaOXA, blaVIM, tetX, mcr-1	Shotgun sequencing	(Marathe et al., 2017).
Sediment and water, Kerala, India	Specie: Escherichia coli	qnrA, qnrB, qnrS,OqxAB, aac(6 ′)-Ib-cr.	Conventional PCR amplification of 16S rDNA	(Girijan et al., 2020)
Río Xiao River, from Hebei province in China	Class: Gammaproteobacteria	tetA, tet W, tet C, tetJ, tetL, tetD, tetY y tetK	Restriction Fragment Length Polymorphism (RFLP)	(Li et al., 2010)
Yangtze River -China	Gram-negative enteric bacteria	intI-1, sul1, sul2, tetA, testrA, strB, blaTEM-1, blaOXA-1, ampC, ermB, mphA	Quantitative real-time PCR (qPCR)	(Huang et al., 2019)
Pearl River, China	Specie: Escherichia coli	class 1 integron (int1) )sul1, sul2, sul3,qnrS	Quantitative real-time PCR (qPCR)	(B. Chen et al., 2015)
		ermB
Ba River Xi’an, China	Phylum: Proteobacteria and Bacteroidetes, Acidobacteria, Chloroflexi, Spirochaetes, Chlamydiae y Aminicenantes	tetC, blaTEM, ermF, sul1, cmlA, gyrA	Quantitative real-time PCR (qPCR)	(Guan et al., 2018)
Reservoirs and rivers of 31 cities, China	Phylum: Proteobacteria, Actinobacteria, Bacteroidetes, Firmicutes, Verrucomicrobia, Planctomicetos, Acidobacteria, Cianobacteria and Cloroflexi	Genes resistant to aminoglycosides, beta-lactams, chloramphenicol, macrolide-lincosamide-streptogramin (MLSB), sulfonamides, tetracycline, vancomycin	(HT-qPCR) and High Throughput Sequencing - Illumina MiSeq	(Z. Han et al., 2020)
	Species: Escherichia coli, Mycobacterium spp., Clostridium perfringens and the group Bacillus cereus
Xiamen River, China	Phylum: Firmicutes, Bacteroidetes, Synergistetes,	vanXD, vanSB	Quantitative real-time PCR (qPCR)	(J. Y. Wang et al., 2020)
	Chloroflexi, Proteobacteria	cphA
		blaGES
Erhai Lake, China	Phylum: Proteobacterias, Firmicutes, Nitrospirae and Bacteroidetes	Bacitracin, macrolide, lincosamide-streptogramin (MLS) tetracycline and fosmidomycin resistance genes	High-performance sequencing	(Pan et al., 2020)
Chaobai River, Beijing, China	Phylum: Proteobacteria, Firmicutes, Bacteroidetes, Actinobacteria, Cianobacteria	macB, msrB, ileS, ileS1, dfrA3, dfrE, novA, uppP, ksgA, mfd, pmrE, acrB, mexK, msbA, mtrA, sav	Shotgun sequencing	(H. Chen et al., 2019)
	Genus: Bacteroides, Prevotella, Dechloromonas, Pseudomonas, Candidatus Accumulibacter
Namco lake -Tibet	Actinobacteria	Resistance genes aminoglycosides, β-lactams, fluoroquinolones, macrolides, bacitracin, polymyxin	Pyrosequencing	(Chen et al., 2016)
Rivers of Kinshasa, Congo-Africa	Not reported	blaCTX-M, blaIMP, blaKPC, blaNDM, blaOXA, blaSHV, blaVIM	Quantitative real-time PCR (qPCR)	(Laffite et al., 2020)
Svartån River,- Suecia	Phylum: Proteobacteria, Firmicutes, Actinobacteria and Bacteroidetes.	blaCTX-M, blaSHV, blaACT, blaCMY−10, blaDHA, blaFOX, blaLAT, blaMIR, blaMOX, blaIMP, blaVIM, qnrB,tetA, tetB, aacC2, aadA1,	Quantitative real-time PCR (qPCR)	(Khan et al., 2019)
	Family: Enterobacteriaceae
	Species: E. coli, Klebsiella oxytoca, Aeromonas spp. Citrobacter freundii. Acinetobacter baumanii Pseudomonas aeruginosa
Stångån River- Suecia	Not reported	int-1, Sul1, dfr1, ermB, tetA y tetB, vanB, qnrS	Quantitative real-time PCR (qPCR)	(Berglund et al., 2015).
Lahn River, Alemania	Especies: E. coli, Enterococcus spp and somatic coliphages. E. coli	blaCTX-M	Quantitative real-time PCR (qPCR)	(Herrig et al., 2020)
Rivers- Alemania	Species:	blaVIM-1, vanA, ampC, ermB y mecA	Quantitative real-time PCR (qPCR)	(Alexander et al., 2015)
	Enterococcus faecium/faecalis, Pseudomonas aeruginosa, Enterobacteriaceae, Staphylococcus aureus
Sewage receiving river España	Phylum:Cyanobacteria, Proteobacteria, Firmicutes.	qnrS, blaTEM, blaCTXM, blaSHV, ermB, Sul1, Sul2, tetO, tetW	Quantitative real-time PCR (qPCR)	(Marti et al., 2013)
	Genus: Aeromonas, Acinetobacter, Exiguobacterium, Piscinibacter, , Pseudomonas
Ebro River, España	Phylum: Actinobacteria, Bacteroidetes, Betaproteobacteri, Firmicutes, Gammaproteobacteria	blaTEM, blaCTX-M, blaKPC, blaNDM, blaOXA-48, qnrS, sul1, sul2, tetM, tetW, ermB y vanA, intI1	next-generation sequencing.	(Subirats et al., 2017)
Huelva estuary in España	Phylum: Firmicutes, Actinobacteria and Bacteroidetes.	Genes that confer resistance to kanamycin, trimethoprim, erythromycin, vancomycin, streptomycin	Conventional PCR amplification of 16S rDNA	(Eduardo-Correia et al., 2020)
	Genus: Altererythrobacter, Bacillus, Brevundimonas, Erythrobacter, Mesonia, Stenotrophomonas, Ochrobactrum, Streptomyces and Ponticaulis.
Watershed-Carolina del Norte	Phylum: Actinobacterias, Proteobacterias, Bacteroidetes, Firmicutes.	genes for resistance to carbapenems and broad-spectrum β-lactamases	PCR cuantitativa en tiempo real (qPCR)	(Lambirth et al., 2018)
	Species: Pseudomonas aeruginosa, Vibrio cholerae and Escherichia coli.
Puget Sound-USA estuary		Not reported	Shotgun in combination with pyrosequencing.	(Port et al., 2012)
	Kind α-Proteobacteria, β-Proteobacteria and Proteobacteria,
	Phylum: Bacteroidetes, Actinobacteria, Firmicutes
	Genus: Clostridium, Enterococcus, Streptococcus, Desulfococcus, Polaromonas
	Species: Rhodobacterales sp., Silicibacter sp. K. pneumonia, Salmonella enterica, Vibrio sp., P. aeruginosa and Serratia marcescens. Bacteroides fragilis, Listeria monocytogenes, E. coli
Míchigan Lake	Family:	strA, dfrE, acrB, acrD, acrF, adeG, adeJ, armB, ceoB, mdrB, mdrC, mexB, mexY, smeE	Next-generation sequencing.	(Chu et al., 2018)
USA	Helicobacteraceae, Legionellaceae, Moraxellaceae Neisseriaceae
	Phylum:
	Cyanobacteria, Bacteroidetes, Nitrospirae, Firmicutes and Actinobacteria
	Genus:
	Pseudomonas, Xanthomonas and Acidovorax
Duhaney River	Phylum: Alphaproteobacteria, Betaproteobacteria and Gammaproteobacteria.	Resistance to glycopeptides, kasugamycin (aminoglycoside antibiotic), macrolides, lincosamines, streptomycin, polymycin, quinolones, rifampin, cetrimide, among others	Total community sequencing (Shotgun)	(Collins-Fairclough et al., 2018)
Jaimaica
North River of Brazil	Species: Bacteroides spp. , Escherichia coli, Klebsiella pneumoniae	blaOXA-48, blaKPC, blaVIM-2, qnrS, aac	PCR (rep-PCR) and multilocus sequence typing (MLST)	(Bartley et al., 2019)
Tramandaí Lagoon-Brazil	Species: Klebsiella sp. Enterobacter sp	blaCTX-M, blaGES, blaOXA, blaSHV, blaTEM, blaSPM-1, tetA , tetB, intI,acrA, acrB, tolC, adeA, adeB, adeR, adeS, mexB, mexY, mexD, mexF	Conventional PCR amplification of 16S rDNA	(Leite et al., 2019)
River and sea of Parnaioca beach	Phylum:	Resistance to β-lactams, tetracycline and aminoglycosides	Sequencing	(Coutinho et al., 2014)
Rio de Janeiro	Proteobacteria
Brazil	Firmicutes
	Gammaproteobacteria
	Species:
	Enterococcus gallinarum, P. aeruginosa, Vibrio fluvialis. Pneumoniae, Aeromonas sp.and Acinetobacter calcoaceticus.
Rivers of Guanabara Bay-Brazil	Species: K. pneumoniae subsp. Pneumonie, E.coli, K. pneumoniae subsp. ozaenae	aacC2, blaKPC, blaTEM, blaSHV, blaCTX-M-1, qnrB	Conventional PCR amplification of 16S rDNA	(Gonçalves et al., 2019)
Waters of Antarctica	species: Pseudomonas sp., P. veronii, P. fuorescens, Flavobacterium sp., F. johnsonia, Sphingobacterium thalpophilum, Pseudomonas sp., P. fuorescens, P. tolaasii, Janthinobacterium sp. Hymenobacter sp.	aac(6′)-Ib ampC.	Conventional PCR amplification of 16S rDNA	(Jara et al., 2020)
Basaseachi rivers and waterfall -Mexico	Family: Enterobacteriaceae Species: Aeromonas hydrophila, Citrobacter freundii, Enterobacter cloacae, Escherichia coli, Hafnia alvei, Klebsiella oxytoca, Klebsiella pneumoniae, Salmonella spp., Salmonella enterica subsp. entérica, Shigella sp, Tatumella sp., Yersinia enterocolitica	Aminoglycosides, beta-lactams, tetracyclines, sulfonamides, macrolides, and streptogramin	AutoSCAN-4 system (antibiograma)	(Delgado-Gardea et al., 2016)
	Family: Pasterurellaceae Specie: Pasteurella multocida,
	Family: Vibrionaceae Species: Vibrio cholerae, Vibro parahemolyticus
	Family:Moraxellaceae Specie Acinetobacter lwoffii
Seawater	E. coli, Salmonella, Klebsiella, Enterobacter, Citrobacter and Acinetobacter	Aminoglycosides, beta-lactams, tetracyclines, sulfonamides, macrolides, and streptogramin	Total community sequencing (Shotgun)	(Fresia et al., 2018)
Montevideo
Uruguay
Cali River, Colombia	Species: Pseudomonas spp, Acinetobacter spp., Pasteurella spp., Aeromonas spp. , Proteus spp. , Klebsiella spp., Enterobacter spp., Alcaligenes spp., E. coli.	blaTEM-1, blaCTX-M-9, blaIMP-1, blaVIM-2, ampC,	Conventional PCR amplification of 16S rDNA	(Chavez Vivas et al., 2019)
Cali River, Colombia	Specie: P. aeruginosa	blaKPC, blaVIM-2 , blaIMP-1, blaCTX-M-9, ampC	Single-chain conformation polymorphism (SSCP) - PCR	(Chávez et al., 2020)
Sewage to the Bogotá River- Colombia	Class: Proteobacteria, Fusobacteria, Cyanobacteria.	aac(6′)-Ib con integrasa IntI1, qacH, mphD	Illumina Sequencing	(Posada-Perlaza, et al., 2019)
	Genus: Methylosinus, Thiocapsa, Rhodobacter, Limnohabitans, Decloromonas, Polynucleobacter. Faecalibacterium, Roseburia, Bacteroidesand Ruminococcus

## Sheet: Table S3 Data artificial waters
Environmental source	Biological source	ARG	Molecular methods	Reference
ARTIFICIAL WATERS
Patancheru WWTP, Hyderabad, India	Phyla: Proteobacteria, Bacteroidetes. Firmicutes,	sul2	Shotgun metagenomic sequencing	(Kristiansson et al., 2011)
		strA, strB
		qnrD, qnrS, qnrVC
Effluent from WWTP Tokyo Bay, Japan	Specie: Aeromonas spp	blaKPC-2, mphA	whole genome sequencing (WGS), using an Illumina NextSeq 500 platform	(Sekizuka et al., 2019)
WWTP in Shijiazhuang-China	Clase:	aceA, aceB, amyA	Quantitative real-time PCR (qPCR)	(Zhang, Xie, Liu, Tian, & He, 2013)
	α-Proteobacteria,
	β-Proteobacteria,
	γ-Proteobacteria
	Phyla: Actinobacteria, Firmicutes
Fish pond in Jiangsu, China.	Phyla: Proteobacteria, Actinobacteria, Bacteroidetes, Chloroflexi, Verrucomicrobia, Bacteroidetes	Bacitracin and multi-drug resistance	high-throughput sequencing (on Illumina Miseq platform)	(Fang et al., 2019)
Sediment from aquaculture farms in Shantou, China	Not reported	sul1, sul2	Quantitative real-time PCR (qPCR)	(Yuan et al., 2019)
		tetA, tetC, tetO, tetS,
		blaTEM-1 blaNPS-1,
		int1
WWTP Xiamen, China	Phyla: Firmicutes, Bacteroidetes, Synergistetes,	vanXD, vanSB	Quantitative real-time PCR (qPCR)	(Wang et al., 2020).
	Chloroflexi, Proteobacteria	cphA
		blaGES
WWTP Jinan, China	Phyla: Proteobacteria, Bacteroidetes, Verrucomicrobia, Planctomycetes, Chloroflexi, Chlorobi.	blaKPC-1, blaTEM	High-throughput 16S rDNA sequencing	(Wang et al., 2017)
		intI1, floR, sul1 y ermB
		cmlA
WWTP in Seoul, South Korea	Genus: Nitrosomonas, Nitrospira, Dechloromonas, Escherichia, Pseudomonas, Mycobacterium, Arthrobacter	Sul1, Sul2, ermB, ermG, ermF, tetA, tetG, tetQ, tetW	Shotgun sequencing	(Han & Yoo, 2020)
Aquaculture effluents South Jeolla and Jeju Island - South Korea	Phyla: Proteobacteria, Cyanobacteria/Chloroplast, Bacteroidetes, Verrucomicrobia y	tetA, tetB, tetD, tetE, tetG, tetH, tetM, tetQ, tetX, tetZ, tetBP, sul1, sul2, qnrD , qnrS, aac (60)-Ib-cr, blaTEM, blaCTX, blaSHV, ermC, floR, oqxA, intI1	Illumina Miseq sequencing	(Jang et al., 2018)
Pharmaceutical wastewater- Nigeria, Africa	Phyla: Alphaproteobacteria, Betaproteobacteria, Firmicutes, Bacteroidetes	sul1 y sul2, intl1	Conventional PCR	(Obayiuwana et al., 2018).
	Genus: Acinetobacter, Aeromonas, Agrobacterium, Alcaligenes, Bacillus, Enterobacter, Enterobacteriaceae, Escherichia, Klebsiella, Lysinibacillus, Myroides, Proteus, Pseudomonas, Serratccus, Staphylo y Stenotrophomonas.
Domestic wastewater from 74 cities in 60 countries	Genus: Faecalibacterium, Bacteroides, Escherichia, Streptococcus, Bifidobacterium, Acidovorax y Acinetobacter	blaCTX, blaNDM, blaOXA, mcr, optrA, aadAclust, ermB, ermF, mefA, mphE, msrD, msrE, strB, sul1, tet39, tetQ, tetW	Whole Genome Sequencing (WGS)	(Hendriksen et al., 2019)
drinking water (25 cities in seven countries	Phylum: Actinobacteria	mexF, blaTEM, macB, floR	Illumina MiSeq Sequencing for 16S rRNA Genes	(Ma et al., 2017)
	Class: α-Proteobacteria, β-Proteobacteria, γ-Proteobacteria
	Genus: Acidovorax, Acinetobacter, Aeromonas, Methylobacterium, Methyloversatilis, Mycobacterium, Polaromonas o Pseudomonas
WWTP of ten European countries	Not reported	intI1, sul1, tetM, blaOXA, blaTEM, blaCTX, blaKPC mcr	Quantitative real-time PCR (qPCR)	(Cacace et al., 2019)
Treated water at WWTP Örebro	Phylum: Proteobacteria, Firmicutes, Actinobacteria y Bacteroidetes.	blaCTX, blaSHV, blaACT, blaCMY, blaDHA, blaFOX, blaLAT, blaMIR, blaMOX, blaIMP, blaVIM qnrB, tetA, tetB, aacC2 aadA1	Quantitative real-time PCR (qPCR)	(Khan et al., 2019)
	Family: Enterobacteriaceae
	Species: E. coli, Klebsiella oxytoca, Aeromonas spp. Citrobacter freundii. Acinetobacter baumanii Pseudomonas aeruginosa
WWTP adjacent to the Stångån river- Sweden	Not reported	int-1	PCR cuantitativa en tiempo real (qPCR)	(Berglund et al., 2015)
		Sul1, dfr1, ermB
		tetA y tetB, vanB, qnrS
WWTP and wastewater - Netherlands	Genus: Streptococcus, Arcobacter	aph(2”)-Ib, aph(2”)-I(de), qnrA, ermC, vanB, ampC, blaDHA-1, blaCMY-2, blaNDM, blaIMP	Multiplexed sequencing (Illumina MiSeq)	(Buelow et al., 2018).
	Family: Ruminococcaceae
WWTP- Germany	Species:	blaVIM-1, vanA, ampC, ermB y mecA	qPCR	(Alexander et al., 2015).
	Enterococcus faecium/faecalis, Pseudomonas aeruginosa, Enterobacteriaceae, Staphylococcus aureus
Wastewater -Spain	Phyla: Proteobacterias, Bacteroidetes, Firmicutes, Chloroflexi, Planctomycetes.	ARG que confieren resistencia a aminoglucósidos, β-lactámicos, bombas de eflujo de múltiples fármacos y tetraciclina	HT-qPCR: High-throughput real-time PCR	(Quintela-Baluja et al., 2019)
	Orden: Enterobacterales, Pseudomonadales, Clostridiales, Actinomycetales, Spingomonadales
WWTP in Portugal	Phyla: Proteobacterias, Bacteroidetes, Firmicutes	msrE, mphE, sul1, APH(3”)-Ib, BEL-1, aadA11	Quantitative real-time PCR (qPCR)	(Lira et al., 2020)
WWTP	Phyla: Actinobacteria, Bacteroidetes, Firmicutes y Proteobacteria	blaKPC, blaOXA-48, blaNDM, blaVIM, qnrA, qnrB y qnrS	high throughput sequencing	(Oliveira et al., 2020).
Lisbon
Portugal
Drinking water- Manitoba, Canada	Species: E. coli, Staphylococcus aureus, Enterococcus spp,	Sul1, ampC, tetA, mecA, vanA, blaSHV, blaTEM, blaCTX-M, blaOXA, blaCYM-2, blaKPC, blaNDM, blaVIM, blaGES blaIMP	Quantitative real-time PCR (qPCR)	(Mi et al., 2019)
WWTP- North Carolina	Phyla: Actinobacterias, Proteobacterias, Bacteroidetes, Firmicutes.	genes de resistencia a los carbapenémicos y las β-lactamasas de amplio espectro	Quantitative real-time PCR (qPCR)	(Lambirth et al., 2018)
	Species: Pseudomonas aeruginosa, Vibrio cholerae, Escherichia coli.
WWPT	Family:	strA, dfrE, acrB, acrD, acrF, adeG,, adeJ, armB, ceoB, mdrB, mdrC, mexB, mexY, smeE	Next generation sequencing	(Chu et al., 2018).
Winsconsin	Helicobacteraceae, Legionellaceae, Moraxellaceae y Neisseriaceae
USA	Phylum:
	Proteobacterias
	Bacteroidetes y Firmicutes
	Génus:
	Pseudomonas, Xanthomonas y Acidovorax
WWTP	Phyla: Bacteroidetes, Firmicutes, Gammaproteobacteria, Deltaproteobacteria y Tenericutes.	Resistance to glycopeptides, kasugamycin (aminoglycoside antibiotic), macrolides, lincosamines, streptomycin, polymycin, quinolones, rifampin, cetrimide, among others	Total community sequencing (Shotgun)	(Collins-Fairclough et al., 2018)
Jaimaica
Wastewater	Species: E. coli, Salmonella, Klebsiella, Enterobacter, Citrobacter y Acinetobacter	aminoglycosides, beta-lactams, tetracyclines, sulfonamides, macrolides, and streptogramin	Total community sequencing (Shotgun)	(Fresia et al., 2018)
Montevideo
Uruguay
WWTP- Antioquia, Colombia	Species: E. coli, C. freundii, Enterobacter cloacae, Klebsiella pneumoniae, Kluyvera georgiana	blaCTX, blaTEM, blaSHV	Multiplex PCR, sequencing, pulsed field gel electrophoresis (PFGE) and multilocus sequence typing (MLST).	(Aristizábal-Hoyos et al., 2019)
WWTP- Antioquia, Colombia	Species: Enterobacter spp. Raoultella spp., K. pneumoniae, Citrobacter spp., Pantoea spp., Kluyvera spp., E. coli, Aeromonas spp., Pseudomonas spp.	blaKPC-2	Multiplex PCR, sequencing, pulsed field gel electrophoresis (PFGE) and multilocus sequence typing (MLST).	(Rodríguez et al., 2020)
Wastewater Cali, Colombia	Species: Pseudomonas spp, Acinetobacter spp., Pasteurella spp., Aeromonas spp. , Proteus spp. , Klebsiella spp., Enterobacter spp., Alcaligenes spp. y E. coli.	blaTEM, blaCTX, ampC, blaIMP, blaVIM	Conventional PCR amplification of 16S rDNA	(Chavez Vivas et al., 2019)

## Sheet: Figure S1 articles x country
Country	No. scientific articles
China	11
Colombia	6
India	5
Spain	4
USA	4
Brazil	3
Sweden	2
Portugal	2
Germany	2
South Korea	2
Mexico	1
Jamaica	1
Uruguay	1
The congo	1
Canada	1
Antarctica	1
Japan	1
Nigeria	1
Netherlands	1
Multicentric	3
